# Supplementary material for: Single Extracellular Vesicle Analysis Performed by Imaging Flow Cytometry and Nanoparticle Tracking Analysis Evaluate the Accuracy of Urinary Extracellular Vesicle Preparation Techniques Differently
Source: Int J Mol Sci. 2021 Nov 18;22(22):12436. doi: 10.3390/ijms222212436 (PMC8620260; doi:10.3390/ijms222212436)
Supplement: Supplementary file 1 [file ijms-22-12436-s001.zip]

Archive with 1 entries (1 files):
- ijms-1425540-supplementary.pdf
